# Supplementary material for: Comparative genomic mapping of the bovine Fragile Histidine Triad (FHIT) tumour suppressor gene: characterization of a 2 Mb BAC contig covering the locus, complete annotation of the gene, analysis of cDNA and of physiological expression profiles
Source: BMC Genomics. 2006 May 23;7:123. doi: 10.1186/1471-2164-7-123 (PMC1513570; doi:10.1186/1471-2164-7-123)
Supplement: Additional File 3 — Table 2. Exon/Intron arrangement of the bovine FHIT gene. FHIT exons and introns coordinates and size were calculated taking as reference the whole sequence of the bovine genomic contigs retrieved from GenBank (Bovine Genome Build 2.1). *, the contig sequence had to be reverse-complemented to be aligned properly; > the estimated size takes into account the Ns that are present in the unfinished sequence of the corresponding contig, and the Ns that currently separate adjacent contigs; ~, the estimated size may vary according to the number of Ns present in the corresponding contig only; °, The accession numbers for primary sequence data (Ref Seq) within the genomic contigs retrieved from GenBank are shown only for exons, as the number of such sequences for introns would be too high to be included in the table. The complete list of Ref Seq is part of each contig's entry in the GenBank database. The size and sequence of exons was obtained in the present work, see the quoted GenBank accession numbers. Exonic sequence is shown in capital letters. The FHIT open reading frame is in bold, with Start and Stop codons underlined. [file 1471-2164-7-123-S3.XLS]

## Sheet: Foglio1
Table 2. Exon/Intron arrangement of the bovine FHIT gene
Exon/Intron	GenBank Acc N.	Corresponding Contig	Start	End	Length	Ref. Seq in Contig °	Start	End	Sequence	Start phase	End phase
5' upstream sequence		NW_978846.1							……….ccatactgtacaggcatctgggagttgtag
Exon 1	DQ310170	NW_978846.1	297506	297656	151 bp	AAFC02014610*	16461	16611	TCCCTGCTCTGTTCCGTCCAGTCGCGGGACTTTTTGCCCTCTGCTCCCGGGAACGTCAGGCAGCCACCCCCGTGGGCACAAGCCCAGGCGCTGTTCCTGCCCCGCGCTCCCTCCCTCTGCCTTTACTTCTCAGCTGCCAAGATCTTGGAAG	-	-
Intron 1		NW_978846.1	297657		> 26 kb				gtaggggctgtgggcaagcccaagtcgaac……….ctcagtgctttcgtttttatctctttgtag
		NW_001018446		9119
Exon 2	DQ310171	NW_001018446	9120	9168	49 bp	AAFC02020564.1	1334	1382	CTTTGAAGCTCAGCAAAGAAGGGAAATCCATTGAGAACAGTCTGTAAAG	-	-
Intron 2		NW_001018446	9169	15361	6193 bp				gtaagtgtatttattacatggccttgacaa……….ctataataataatactttgcatttctacag
Exon 3	DQ310172	NW_001018446	15362	15419	58 bp	AAFC02020564.1	7576	7633	TTCTTTTATTTGAAGATCTGAAAGTGTTAATAGAGCTTCCCAGCACCCTCTGAAGTAG	-	-
Intron 3		NW_001018446	15420		> 370 kb				gtaagtattattagagaagattttctccaa……….gatcatctggaatttctcttttctgatgtag
		NW_984819
		NW_930116*		90993
Exon 4	DQ310173	NW_930116*	90994	91087	94 bp	AAFC02065066.1*	33707	33800	GTATTCCAGGACTGCCAACCTGCCGAACAGCCTCTGCAGAAACTCCGTGCACCCTTCTGTTGAGCACTCTGAGGAAGTAACAGTCTTCAGGCAG	-	-
Intron 4		NW_930116*	91088	112183	~ 21 kb				gtagtgtttacttaatttcagatttttttc……….ttgataatttaattatcctttttctttcag
Exon 4A	DQ310174	NW_930116*	112184	112298	115 bp	AAFC02100616.1	15568	15682	CTAATCTTGATCCGTAGGGCCACATGACCTGACTGAAAATGCTTATCGGGCAGACGGTCCAAGATACCTAAGAGGAGCAGTGCAAAGGACAGCTATAGCTCCATGAAAATTCCTG	-	-
Intron 4A		NW_930116*	112299	289039	~ 177 kb				gtagggcatttacaccggagtagggcagat……….ccttacttagtatttcatcttcctctttag
Exon 4B	DQ310175	NW_930116*	289040	289139	100 bp	AAFC02056659.1	53686	53785	CCCTAGGGAAATTTTTGCTGAACTGGAAACACAGTAGGAGTGTTTTGCCTTTACTCCTTCGCCGAATAGCAGGTGTCCAGGTTCTGACTGCCTGTTACAC	-	-
Intron 4B		NW_930116*	289140	444429	~ 155 kb				gtaagtgcccctgctcctgtttttcctgca……….gtccgttttctacatcctcttctcttccag
Exon 5	DQ310176	NW_930116*	444430	444548	119 bp	AAFC02105163.1*	14335	14453	ACTTCAACCTGAGGAAATGTCGTTCAGATTTGGCCAACATCTCATCAAGCCCTCGGTGGTGTTTCTCAAAACAGAACTGTCCTTTGCCCTGGTGAACAGGAAGCCTGTGGTACCTGGAC	-	1
Intron 5		NW_930116*	444549		> 565 kb				gtatcctttttttttttttttttttaagag……….cagaatgtaccttaacagacctcactgcag
		NW_977438
		NW_968990		39421
Exon 6	DQ310177	NW_968990	39422	39567	146 bp	AAFC02012180.1*	39422	39567	ATGTCCTCGTGTGTCCCCTCCGGCCAGTGGAGCGCTTCCGAGACATGAGTCCCGAAGAAGTGGCTGACTTGTTTCAGGCAGCACAGAGAGTCGGCACGGTGGTAGAGAAGCATTTCCAGGGCACCTCGCTCACGTTTTCCATGCAG	1	0
Intron 6		NW_968990	39568	40931	1364 bp				gtgagtatacagagagctcagaaattagtt……….ttttttttttctttgttttcctgtttccag
Exon 7	DQ310178	NW_968990	40930	40959	30 bp	AAFC02012180.1*	40930	40959	GATGGCCCCGAAGCTGGACAAACTGTGAAG	0	0
Intron 7		NW_968990	40960	128259	~ 87 kb				gtgagtgcttattatgtgcatacaaattaa……….tcacattttattctttcttttatttttcag
Exon 8	DQ310179	NW_968990	128260	128328	69 bp	AAFC02012179.1	41966	42034	CATGTTCACGTCCACATTCTTCCAAGGAAGGCTGGAGACTTTCACAGGAATGACAGCATCTATGATGCG	0	0
Intron 8		NW_968990	128329	336739	~ 209 kb				gtaggtctgctctctctgatcttactgttt……….cttttttctttctttttttttcctccaaag
Exon 9	AY862498	NW_968990	336736	336840	106 bp	AAFC02001780.1*	13977	14081	CTCGAGAAACACGACAGAGAGGATAAAGACTCCCCAGCCTTGTGGCGGTCAGAGGAGGAAATGGCAGCTGAGGCTGCAGCGCTGAGGGTCTACTTTCAGTGACACG	0	-
Intron 9		NW_968990	336841	362522	25678 bp				gtaagactgcagtttacttcagcagcgcgc……….atgtctggttttatgtcctgtcatttccag
Exon 10	DQ310180	NW_968990	362520	362819	300 bp	AAFC02001780.1*	39761	40060	GCACGGAAGGAACAGGAACAAATCCCCAGGCATAAGGAAACGGGCCTCATGCTTCAGGGCCCTGTGGCCTTGGAAATGCAGCTAAGCAAACTTTATTACATCCTACAATTCGACAGCCTTTTGCAAAGCATTTTATTATGCTTGTGGAAGCCAACGGGGTTATGTTTCAATCACCGTGACTGACAGGCTGCCTTCAAGATCACAGCACCCACTTGCCCTTCCATACTTGCTCAGATACGTACTTAGAATAGAACTTTTCTAACTTGTCCCTTGGCCTGGATGGGAAATAAAAATGCTAGG	-	-
3' downstream sequence		NW_968990							ttaaaatatttatcttgcgtgttggctaac……….
